# Supplementary material for: Treadmill Exercise-Induced RNA m6A Methylation Modification in the Prevention of High-Fat Diet-Induced MASLD in Mice
Source: Int J Mol Sci. 2025 Jun 17;26(12):5810. doi: 10.3390/ijms26125810 (PMC12192837; doi:10.3390/ijms26125810)
Supplement: Supplementary file 1 [file ijms-26-05810-s001.zip]

Archive with 1 entries (1 files):
- ijms-3680686-supplementary.pdf
